# Supplementary material for: Neuroendocrine Neoplasms of the Esophagus and Esophagogastric Junction in Germany, 2009–2023
Source: Curr Oncol. 2026 Feb 4;33(2):101. doi: 10.3390/curroncol33020101 (PMC12939488; doi:10.3390/curroncol33020101)
Supplement: Supplementary file 1 [file curroncol-33-00101-s001.zip]

Archive with 1 entries (1 files):
- curroncol-4098489-supplementary.pdf
